# Supplementary material for: The parasite Trichomonas vaginalis expresses thousands of pseudogenes and long non-coding RNAs independently from functional neighbouring genes
Source: BMC Genomics. 2014 Oct 17;15(1):906. doi: 10.1186/1471-2164-15-906 (PMC4223856; doi:10.1186/1471-2164-15-906)
Supplement: Supplementary file 5 — Additional file 5: Table S3: Primer used to validate lncRNA candidates. (XLS 22 KB) [file 12864_2014_6630_MOESM5_ESM.xls]

## Sheet: Blatt 1
	Forward	Reverse
lncRNA#1	5’-ATGGAACTGTTGCGAGTTTCA-3’	5’-CGATTATTGCTACTTTTTCG-3’
lncRNA#2	5’-GATCATCTGTATGACTAAGTGG-3’	5’-CTAAAACTTCAGCATTCAGAACTGCG-3’
lncRNA#3	5’-CTGCTGTTGTGCACCATCGATGGAAAGT-3’	5’-TCTTCCAACACCTACTCATTCAGTGAAAG-3’
lncRNA#4	5’-TCGTATAAATTTCAGGAAGAATCAGG-3’	5’-TGCGTGGAAAGTGGCTTAAG-3’
lncRNA#5	5’-GCATAACTTAAAATGCGTGGC-3’	5’-GCATCTTTATTCGTTAACAGCC-3’
lncRNA#6	5’-TGTCACTATGAGAGGTAAGTG-3’	5’-TCAAATGTTGAAGACACCATCG-3’
lncRNA_ATG	5’-GGTGGTCCGCGGAACATCTGTGACATTAGA-3’	5’-GGTGGTGGATCCAAACAAAACAAAAACTAAAAATATG-3’
TVAG_054030	5’-GGTGGTCATATGGCTGAAGAAGACGTTCA-3’	5’-GGTGGTGGATCCGAAGCACTTGCGGTGAAC-3’
054030_TGA		5’-GTTACTCGAGTCAAGCGTAATCTGG-3’
054030_TAG		5’-GTTACTCGAGCTAAGCGTAATCTGG-3’
HA_Rev		5’-TTAAGCGTAATCTGGAACATCGTA-3’
Elongation Factor 1	5’-GGTGGTCATATGGGTAAGGAGAAAGAGCAC-3’	5’-GGTGGTGGATCCCTTGATTGGATTTGGCTTCTTGTT-3’
Alcohol Dehydrogenase	5’-GGTGGTGGTACCATGAAGTGGCTATGGAACAATAC-3’	5’-GGTGGTGGATCCTTGTTGATTGAAAGCACCTTCAA-3’
Uracil Reductase	5’-GGTGGTGGTACCATGAGTGAAGATAAACCTTTCGT-3’	5’-GGTGGTGGATCCATATTTTGGAATATATTTGATCCAAATTT-3’
ABC Transporter	5’-GGTGGTGGTACCATGTCTATCAAAGTAGACAAGAAA-3’	5’-GGTGGTGGATCCCACGTTTTCATCATCCACATAC-3’
